# Supplementary material for: The causal impact of smoking behavior on osteoarthritis: a Mendelian randomization analysis
Source: Front Public Health. 2025 Jan 23;13:1437443. doi: 10.3389/fpubh.2025.1437443 (PMC11798882; doi:10.3389/fpubh.2025.1437443)
Supplement: Supplementary file 1 [file Data_Sheet_1.xlsx]

## Sheet: Supplementary Table 1
Supplementary Table 1. Discovery extracting Information from SNPs
SNP	a1	a2	beta	eaf	p	se	samplesize	F
age of initiation
rs11780471	A	G	0.0378504	0.0644	7e-11	0.00580598	262990	42.4997
rs11915747	G	C	0.0209896	0.354	3.83e-13	0.00289134	261206	52.6996
rs140485736	A	G	0.0654532	0.0131	1.41e-08	0.0115346	262990	32.1998
rs319748	A	G	-0.0170339	0.711	3.08e-08	0.0030743	262990	30.6998
rs3768886	C	G	0.0171402	0.328	7.37e-09	0.00296581	262990	33.3997
rs624833	G	T	0.0172945	0.309	8.61e-09	0.00300603	262990	33.0997
rs7599208	T	C	-0.0196171	0.558	1.71e-12	0.00277984	262990	49.7996
cigaretter per day
rs11725618	C	T	0.036064	0.287	4.67e-09	0.00615782	263954	34.2997
rs11852372	C	A	0.182472	0.328	1e-200	0.00591085	257341	952.993
rs2072659	G	C	-0.0652518	0.105	1.71e-12	0.00924651	262014	49.7996
rs2084533	T	C	0.0336406	0.319	1.22e-08	0.00590094	263954	32.4998
rs215600	A	G	-0.0492503	0.64	1.1e-17	0.0057525	263954	73.2994
rs2273500	C	T	0.0680938	0.159	2.47e-18	0.00779553	263954	76.2994
rs2386571	C	A	-0.0318687	0.57	1.03e-08	0.00556452	262014	32.7997
rs2424888	A	G	0.0334848	0.405	2.76e-09	0.00563586	263954	35.2997
rs3025383	C	T	-0.0578394	0.18	2.22e-16	0.00704521	263954	67.3995
rs34406232	A	C	-0.146992	0.0259	1.33e-18	0.0166972	257341	77.4994
rs4785587	A	G	-0.0336223	0.511	1.27e-09	0.00553496	262014	36.8997
rs56113850	C	T	0.107205	0.568	1.1e-81	0.00560367	257341	365.997
rs58379124	C	T	0.0669394	0.748	9e-25	0.00650172	263954	105.999
rs632811	G	A	-0.0367137	0.351	1.03e-08	0.00641049	219449	32.7997
rs73229090	A	C	0.0554895	0.113	2.44e-10	0.00876271	263954	40.0997
rs7431710	A	G	-0.0349579	0.644	1.82e-09	0.0058102	262173	36.1997
rs75494138	T	C	0.0598763	0.0618	1.45e-08	0.0105682	263954	32.0998
rs787362	A	T	0.0304766	0.452	4.5e-08	0.00557353	263954	29.8998
rs790564	C	A	-0.0408927	0.719	3.97e-11	0.00619302	263954	43.5997
rs7928017	A	C	-0.0329314	0.413	3.14e-09	0.00555848	263954	35.0997
rs7951365	C	T	0.0389511	0.306	6.63e-11	0.00596781	263954	42.5997
rs806798	C	T	-0.0308507	0.543	2.48e-08	0.00553204	262173	31.0998
rs895330	G	C	-0.0390041	0.206	2.68e-08	0.00701668	263954	30.8998
smoking initiation
rs10001365	A	G	-0.0249918	0.405	6.65e-12	0.00364155	632802	47.0999
rs1004787	A	G	0.0299231	0.581	5.27e-17	0.0035714	632802	70.1998
rs10114490	A	G	-0.0255148	0.198	1.81e-08	0.00453171	632802	31.6999
rs10159545	G	C	0.0262501	0.375	1.84e-12	0.00372727	632802	49.5998
rs10233018	G	A	0.027069	0.503	2.75e-14	0.00355741	632802	57.8998
rs10260968	A	G	-0.0203218	0.597	1.75e-08	0.00360938	632802	31.6999
rs10279261	A	G	-0.0214194	0.619	5e-09	0.00366263	632802	34.1999
rs10498846	T	C	0.0206103	0.473	6.62e-09	0.00355561	632802	33.5999
rs1050847	T	C	-0.0216231	0.505	1.67e-09	0.00358893	632802	36.2999
rs10905461	C	T	-0.0239554	0.718	7.35e-09	0.00414505	632802	33.3999
rs10956809	C	G	-0.0207811	0.442	6.32e-09	0.00357975	632802	33.6999
rs11057005	G	A	-0.0209298	0.43	4.85e-09	0.00357892	632802	34.1999
rs11078713	G	A	-0.0201721	0.454	2.23e-08	0.00360561	632802	31.2999
rs1154693	G	A	0.0326217	0.856	3.12e-11	0.00491232	632802	44.0999
rs1160685	G	C	0.0207724	0.478	7.2e-09	0.00358893	632802	33.4999
rs11658881	G	A	0.0201357	0.418	2.43e-08	0.00361066	632802	31.0999
rs11712680	C	A	-0.0270476	0.174	3.51e-09	0.00457843	632802	34.8999
rs117143374	C	T	0.0292897	0.12	2.76e-08	0.00526909	632802	30.8999
rs11721059	T	C	0.0199357	0.474	2.17e-08	0.00356335	632802	31.2999
rs11768481	A	C	-0.0232017	0.347	7e-10	0.00376381	632802	37.9999
rs11872397	A	G	-0.0247725	0.252	1.43e-09	0.00409477	632802	36.5999
rs12027999	C	T	-0.0330855	0.124	5.76e-10	0.00533915	632802	38.3999
rs12042107	C	T	-0.0222834	0.527	4.22e-10	0.0035682	632802	38.9999
rs12112638	G	A	-0.024526	0.275	1.34e-09	0.00404299	632802	36.7999
rs12186738	T	G	-0.0332644	0.154	3.42e-11	0.00502051	632802	43.8999
rs12333760	C	T	-0.0290467	0.204	1.44e-09	0.00480127	632802	36.5999
rs12356821	C	G	0.03937	0.14	6.27e-15	0.0050491	632802	60.7998
rs12441907	A	C	-0.0292051	0.186	1.06e-10	0.00452262	632802	41.6999
rs12474587	T	G	0.0276329	0.404	1.25e-14	0.00358234	632802	59.4998
rs12545053	G	A	0.0202808	0.397	2.43e-08	0.00363668	632802	31.0999
rs12632110	G	A	-0.0233768	0.647	4.78e-10	0.00375292	632802	38.7999
rs12923427	T	C	-0.0239087	0.204	4.44e-08	0.0043724	632802	29.8999
rs13030994	A	G	0.0360925	0.485	3.56e-24	0.0035563	632802	103
rs13261666	T	G	-0.0268946	0.522	3.9e-14	0.00355604	632802	57.1998
rs134529	C	T	-0.019984	0.349	4.85e-08	0.00366078	632802	29.7999
rs1385108	T	C	0.0246617	0.239	3e-09	0.00415673	632802	35.1999
rs1435741	A	G	0.0294151	0.425	2.64e-16	0.00359095	632802	67.0998
rs1445649	C	T	0.0239932	0.525	1.68e-11	0.00356484	632802	45.2999
rs1518393	C	A	0.0205357	0.631	2.03e-08	0.00365894	632802	31.4999
rs1555445	T	A	0.0225548	0.337	3.65e-09	0.0038234	626680	34.7999
rs1565735	A	T	-0.037618	0.212	3.42e-17	0.0044613	632802	71.0998
rs1899896	T	C	0.0264481	0.286	1.04e-11	0.00388691	632802	46.2999
rs1971318	T	C	0.0285074	0.141	7.06e-09	0.00492533	632802	33.4999
rs2046850	T	C	-0.0248139	0.187	3.03e-08	0.00447842	632802	30.6999
rs2050586	C	G	-0.0205467	0.355	3e-08	0.00370828	632802	30.6999
rs2107300	G	C	-0.027201	0.845	3.27e-08	0.00492533	632802	30.4999
rs2186122	T	A	0.0260573	0.561	3.61e-13	0.00358602	632802	52.7998
rs222449	T	A	-0.0253208	0.793	1.08e-08	0.00442796	632802	32.6999
rs2378662	A	G	0.0209482	0.556	4.16e-09	0.00356645	632802	34.4999
rs240963	C	T	-0.0410444	0.836	2.16e-17	0.00483712	632802	71.9998
rs266047	A	G	-0.0305098	0.529	3.36e-16	0.00373855	575705	66.5998
rs292071	C	T	0.0235822	0.244	4.08e-09	0.00400909	632802	34.5999
rs3001723	A	G	0.0335118	0.321	8.12e-18	0.0038983	632802	73.8998
rs301805	G	T	0.0214679	0.559	2.8e-09	0.00361329	632802	35.2999
rs35702515	T	G	0.0252442	0.162	2.43e-09	0.00423093	632802	35.5999
rs3800227	G	A	0.0228121	0.701	1.93e-08	0.00405809	632802	31.5999
rs3904512	A	G	-0.0211589	0.429	3.23e-09	0.0035765	632802	34.9999
rs4044321	G	A	-0.0278417	0.642	6.08e-14	0.00371058	632802	56.2998
rs4236259	G	T	-0.0247689	0.499	3.35e-12	0.00355661	632802	48.4998
rs4523689	G	A	-0.0206091	0.408	1.55e-08	0.00364321	632802	31.9999
rs4543592	C	T	0.0219314	0.468	7.46e-10	0.00356244	632802	37.8999
rs4571506	T	C	-0.0275747	0.492	1.09e-14	0.00356881	632802	59.6998
rs4674993	G	A	-0.0252122	0.207	1.32e-08	0.00443619	632802	32.2999
rs4759228	C	G	-0.0216913	0.27	3.58e-08	0.00393413	632802	30.3999
rs4785836	C	T	-0.0204704	0.398	2.26e-08	0.00365894	632802	31.2999
rs56820925	T	C	-0.0218638	0.347	1.73e-08	0.00387715	571412	31.7999
rs6265	T	C	-0.0317863	0.203	3.77e-12	0.00457843	632802	48.1998
rs6433897	C	T	0.0224483	0.754	3.16e-08	0.00405809	632802	30.5999
rs6508144	G	C	-0.0206935	0.563	7.97e-09	0.00358602	632802	33.2999
rs6669839	T	C	0.0260041	0.204	3.36e-09	0.0043955	628384	34.9999
rs6728726	C	T	0.0354486	0.829	6.73e-14	0.00473279	632802	56.0998
rs6788098	T	A	-0.0313461	0.623	1.91e-17	0.00368905	628384	72.1998
rs6893752	G	A	-0.0240995	0.766	3.25e-09	0.00407356	632802	34.9999
rs7197072	T	C	-0.0247672	0.238	2.77e-09	0.0041686	632802	35.2999
rs7224742	T	C	-0.0207099	0.595	1.43e-08	0.00365532	632802	32.0999
rs72789632	T	C	-0.0328856	0.12	5.02e-10	0.00528628	632802	38.6999
rs72896886	C	G	-0.0268885	0.144	2.75e-08	0.00483712	632802	30.8999
rs7322872	T	C	-0.0255713	0.782	3.58e-09	0.00433474	632802	34.7999
rs7555507	T	C	-0.0241444	0.496	1.14e-11	0.00355604	632802	46.0999
rs7585579	G	C	0.0223996	0.505	1.88e-09	0.0037281	575705	36.0999
rs76214862	C	A	-0.0249903	0.202	3.99e-08	0.00454745	630973	30.1999
rs7631735	T	G	0.0202273	0.603	2.79e-08	0.00364471	628384	30.7999
rs76608582	A	C	-0.0495575	0.0389	1.94e-09	0.00825958	632802	35.9999
rs7921378	C	G	-0.0254601	0.463	8.26e-13	0.00355815	632802	51.1998
rs7929518	G	A	0.0242377	0.765	1.56e-08	0.00428466	632802	31.9999
rs7938812	G	T	0.0437914	0.424	2.71e-33	0.00363668	632802	145
rs7969559	G	A	-0.0243756	0.688	7.31e-10	0.00395946	632802	37.8999
rs9401770	A	G	0.0277307	0.273	3.47e-12	0.003986	632802	48.3998
rs9423279	G	C	-0.0205132	0.641	3.21e-08	0.00370828	632802	30.5999
rs9540729	T	A	-0.0195522	0.501	3.82e-08	0.00355789	632802	30.1999
rs993700	C	T	-0.025928	0.766	1.53e-09	0.00429163	632802	36.4999
smoking cesssation
rs12911035	C	T	0.0285021	0.533	3.75e-08	0.00517792	312821	30.2998
rs3025327	C	G	0.0847918	0.0935	1.96e-24	0.00831452	312821	103.999
rs518425	G	A	-0.0371474	0.307	7.57e-11	0.00570487	312821	42.3997
rs56113850	C	T	-0.0552786	0.568	2.52e-26	0.00520017	312821	112.999
rs6011779	T	C	-0.0546999	0.786	2.04e-16	0.00665293	303403	67.5996
rs60749569	T	A	-0.052674	0.0757	1.95e-08	0.00938515	312821	31.4998
rs7127006	A	G	0.0324082	0.278	2.24e-08	0.00579272	312821	31.2998
rs9607805	T	C	0.034368	0.694	2.97e-09	0.00579272	312821	35.1998
lifetime smoking
rs10052591	T	C	0.00839979	0.573358	2.1e-09	0.00140216	403124	35.8872
rs10226228	A	G	-0.0114099	0.62964	2e-15	0.00143702	403124	63.0429
rs10282292	C	T	0.00896219	0.361838	5.9e-10	0.0014469	403124	38.3662
rs1050847	C	T	0.00797046	0.425845	1.4e-08	0.00140503	403124	32.1805
rs10823968	A	T	0.00813544	0.632969	2.1e-08	0.00145258	403124	31.3675
rs10879871	T	G	-0.00957988	0.343436	5e-11	0.00145803	403124	43.1703
rs10918701	G	A	0.00802389	0.372247	2.1e-08	0.00143191	403124	31.4005
rs10922907	A	T	0.0101748	0.45105	3e-13	0.00139495	403124	53.2025
rs11210229	A	G	0.011702	0.383666	2e-16	0.00142273	403124	67.6508
rs112282219	G	A	-0.0231662	0.958949	3.8e-11	0.00350418	403124	43.7054
rs11255908	T	G	-0.0100713	0.743485	2.3e-10	0.00158809	403124	40.2178
rs113382419	C	A	-0.0282339	0.889325	3e-37	0.00221376	403124	162.659
rs11768481	C	A	0.00901238	0.666168	9.9e-10	0.00147464	403124	37.3512
rs11783093	C	T	0.01571	0.838811	1.2e-16	0.00189655	403124	68.6154
rs11861214	G	T	0.00945079	0.78364	2e-08	0.00168455	403124	31.475
rs11948770	T	C	-0.0102364	0.768248	4.9e-10	0.00164524	403124	38.7109
rs12202536	A	G	-0.00823391	0.512754	2.8e-09	0.00138601	403124	35.2921
rs1221148	C	G	0.00916504	0.587062	7.3e-11	0.00140711	403124	42.4239
rs1246265	T	C	-0.00886526	0.30456	4.2e-09	0.00150907	403124	81.9011
rs12481282	G	C	-0.00894356	0.722343	7.8e-09	0.00154935	403124	34.5114
rs12623702	A	G	-0.00977238	0.613375	7.7e-12	0.00142787	403124	33.3211
rs12708665	A	G	-0.0090871	0.284632	3.5e-09	0.00153886	403124	46.8405
rs12831617	C	T	-0.00918459	0.764305	1.9e-08	0.00163314	403124	34.8699
rs12967855	A	G	0.0081887	0.331225	3.1e-08	0.00147934	403124	31.6279
rs13009008	A	G	0.00863272	0.327713	4.6e-09	0.00147329	403124	30.6402
rs13016665	C	A	-0.00848745	0.576725	1.8e-09	0.0014118	403124	34.3334
rs13153393	A	G	-0.0137451	0.883937	2.5e-10	0.00217329	403124	36.1415
rs13296519	G	T	-0.00970128	0.606385	8.1e-12	0.00141888	403124	39.9998
rs136233	A	G	-0.00995614	0.809084	1.8e-08	0.00176918	403124	46.7482
rs147412694	G	A	-0.0115726	0.850009	2.9e-09	0.00194865	403124	31.6691
rs17309874	G	A	-0.0112899	0.740357	9.7e-13	0.00158234	403124	35.2689
rs17576594	G	A	0.0109502	0.7235	1.7e-12	0.00155159	403124	50.9071
rs1922018	C	T	0.0100328	0.364422	3e-12	0.00143771	403124	34.0651
rs1931263	G	T	-0.00760874	0.510321	4e-08	0.0013858	403124	49.8067
rs1933270	T	G	0.00921831	0.363726	1.5e-10	0.00143808	403124	48.6967
rs202645	A	G	-0.0101598	0.202939	3.9e-09	0.00172497	403124	30.1455
rs2062882	G	A	-0.0081103	0.586782	1.1e-08	0.00141998	403124	41.0898
rs2254710	C	A	0.00899636	0.236356	3.5e-08	0.00163085	403124	34.6901
rs2401924	G	C	0.0105718	0.501955	2.7e-14	0.00138906	403124	32.6217
rs245774	A	G	-0.00901601	0.271691	7.4e-09	0.00155972	403124	30.4301
rs2675638	G	A	0.00849857	0.58057	1.3e-09	0.00140017	403124	57.9234
rs2678670	A	T	0.00873079	0.485528	3.1e-10	0.00138756	403124	33.4144
rs2838834	C	T	-0.00936489	0.699459	6.3e-10	0.00151488	403124	36.8407
rs28485305	C	T	0.00800666	0.631482	2.6e-08	0.00143887	403124	39.5914
rs28635466	G	A	0.00844234	0.696005	2e-08	0.00150481	403124	38.2161
rs2867112	T	G	0.0147832	0.834596	4.8e-15	0.00188747	403124	30.964
rs2890772	G	T	-0.0136979	0.413181	2.1e-22	0.00140672	403124	31.4746
rs2894808	T	A	-0.0152983	0.922121	3.5e-09	0.0025912	403124	61.3444
rs317021	T	A	-0.011567	0.814287	1.1e-10	0.00179087	403124	94.8179
rs326341	G	A	0.00943522	0.524943	1.2e-11	0.00139247	403124	34.8564
rs329120	C	T	0.00965704	0.580672	6.3e-12	0.00140509	403124	41.7168
rs34866095	A	G	-0.00857198	0.686187	1.2e-08	0.00150558	403124	45.9124
rs348809	A	G	-0.00828381	0.347637	1.3e-08	0.00145602	403124	47.2365
rs35169606	T	G	0.00877627	0.612204	1.2e-09	0.00144385	403124	32.4155
rs35175834	G	A	-0.0164032	0.78844	4.6e-22	0.00169847	403124	32.3686
rs35343344	C	A	0.00918144	0.732713	8.8e-09	0.00159594	403124	36.9465
rs359243	T	C	-0.00871975	0.392886	9.5e-10	0.00142539	403124	93.2694
rs3742365	T	C	-0.0107929	0.595136	2.5e-14	0.0014159	403124	33.0968
rs3769949	T	A	-0.00825646	0.527845	2.5e-09	0.00138563	403124	37.423
rs3811038	T	C	-0.00954466	0.723852	8.9e-10	0.00155745	403124	36.1813
rs421983	T	C	0.00870743	0.519028	3.3e-10	0.00138561	403124	58.1044
rs4391802	A	G	0.0103191	0.707464	1.4e-11	0.00152789	403124	35.5051
rs4473348	A	T	-0.0104317	0.249978	6.4e-11	0.00159675	403124	37.557
rs4543592	T	C	-0.00866243	0.519912	4.5e-10	0.0013891	403124	46.097
rs4568549	C	A	-0.00762068	0.503149	3.9e-08	0.00138689	403124	39.4908
rs4571506	C	T	0.00787701	0.539523	1.5e-08	0.00139172	403124	45.6139
rs4671357	T	C	-0.00944175	0.518819	1.1e-11	0.00138991	403124	42.681
rs4731925	C	T	-0.00829239	0.315607	2.6e-08	0.00149022	403124	38.8875
rs4814873	C	T	0.00971214	0.76659	2.9e-09	0.00163637	403124	30.1927
rs4957528	A	C	-0.0101225	0.208497	4.2e-09	0.00172212	403124	32.0344
rs530916	A	G	-0.00782281	0.439502	2e-08	0.00139461	403124	46.1455
rs549845	G	A	0.0112613	0.301161	8.3e-14	0.00150857	403124	30.964
rs57611503	G	A	0.00774344	0.484578	4e-08	0.00141026	403124	35.2261
rs6011779	C	T	0.0191152	0.191239	2.3e-27	0.00176364	403124	31.8043
rs60952428	T	C	0.0134109	0.909149	3e-08	0.00241933	403124	34.5499
rs6119897	G	A	-0.0128038	0.761716	3.6e-15	0.00162704	403124	31.4643
rs61796681	A	T	-0.0134163	0.912365	4.2e-08	0.00244752	403124	55.7242
rs62098013	G	A	-0.00856663	0.63991	4.1e-09	0.00145676	403124	30.1486
rs62135536	C	T	0.0243444	0.968256	8e-10	0.00396165	403124	117.472
rs62155874	A	G	-0.0169073	0.87336	5.2e-16	0.00208546	403124	30.7272
rs62175972	T	C	0.0217461	0.965939	1.7e-08	0.00385678	403124	61.9269
rs624833	T	G	0.00928567	0.694697	6.6e-10	0.00150361	403124	30.0477
rs6562474	C	G	0.00836914	0.650606	1e-08	0.0014611	403124	34.5813
rs6598539	T	C	-0.00815056	0.488672	4.5e-09	0.00138941	403124	37.761
rs6692614	C	G	-0.00781565	0.42081	2.8e-08	0.00140722	403124	65.7268
rs6741228	T	C	0.00793282	0.433309	1.6e-08	0.00140363	403124	31.7915
rs67596067	G	A	-0.00887666	0.648812	1.2e-09	0.00145843	403124	38.1376
rs6778080	T	C	0.0111141	0.267372	1.3e-12	0.00156621	403124	32.8095
rs6779302	G	T	-0.00875253	0.632921	1.2e-09	0.0014392	403124	34.4122
rs6935954	A	G	0.0095817	0.421108	8.2e-12	0.00140192	403124	30.8464
rs6962772	A	G	0.011064	0.845551	7.8e-09	0.00191645	403124	31.9409
rs7039819	G	A	0.00873433	0.427307	5.1e-10	0.00140501	403124	37.0447
rs7077678	C	T	0.00855025	0.623429	2.6e-09	0.00143575	403124	50.3554
rs71367545	G	A	-0.0103197	0.790533	1.4e-09	0.0017038	403124	36.9848
rs7155595	A	C	-0.00885162	0.674282	2.5e-09	0.00148508	403124	46.7129
rs71627581	G	A	0.0132566	0.888811	1.6e-09	0.00219871	403124	33.3294
rs72674867	A	T	0.00898766	0.764568	3.8e-08	0.00163396	403124	38.6454
rs72678864	G	A	0.0123829	0.828591	1.6e-11	0.0018387	403124	36.6855
rs7297175	T	C	-0.00811649	0.431355	6.6e-09	0.0013992	403124	35.5258
rs732083	G	A	0.00834823	0.333362	1.5e-08	0.00147311	403124	36.3518
rs73220544	A	C	-0.0108189	0.842295	1.5e-08	0.0019126	403124	30.2558
rs7333559	G	A	0.01074	0.211711	3.2e-10	0.00170716	403124	45.3545
rs74086911	G	A	0.0148021	0.925459	2.1e-08	0.00264197	403124	33.6492
rs7519626	C	T	0.00842015	0.323676	1.2e-08	0.00147893	403124	32.1156
rs7528604	G	A	0.00965269	0.565613	5.7e-12	0.00140141	403124	31.9975
rs7553348	G	A	0.00963399	0.437656	5.2e-12	0.00139643	403124	39.5784
rs7569203	A	C	-0.0107595	0.688725	7.4e-13	0.0015002	403124	31.3898
rs75742406	G	A	0.00961948	0.738854	1.3e-09	0.00158486	403124	32.4147
rs76608582	C	A	0.0216317	0.953011	3.2e-10	0.00344003	403124	47.4421
rs7807019	A	G	-0.0104211	0.540327	6.7e-14	0.00139062	403124	47.5962
rs8042134	T	G	-0.00994136	0.541083	1.3e-12	0.0014011	403124	51.438
rs8042849	C	T	0.0192164	0.34229	1.8e-39	0.00146183	403124	36.84
rs812887	A	G	0.00824801	0.414385	5e-09	0.00141024	403124	39.5416
rs860326	C	T	0.00833808	0.427696	2.7e-09	0.0014023	403124	49.2663
rs8614	C	A	-0.0114612	0.817489	1.8e-10	0.00179679	403124	56.1575
rs889398	C	T	0.0092407	0.588005	6.3e-11	0.00141367	403124	50.3444
rs9435340	T	A	0.00834773	0.344234	1.2e-08	0.00146424	403124	172.802
rs9842947	C	T	-0.00877189	0.326165	3.1e-09	0.00148073	403124	34.2066
rs986391	G	A	0.0111388	0.366555	9.4e-15	0.0014379	403124	35.3548
rs9919670	G	A	-0.0152438	0.612185	7.6e-27	0.00142114	403124	40.6877

## Sheet: Supplementary Table 2
Supplementary Table 2. Discovery positive MR analysis results
Exposure	Outcome	Method	nsnp	b	se	pval	or	or_lci95	or_uci95
Age of initiation	Knee OA	MR Egger	5	0.210028	0.523612	0.715197	1.23371	0.442086	3.44287
Age of initiation	Knee OA	Weighted median	5	-0.176479	0.234418	0.451547	0.838217	0.529439	1.32708
Age of initiation	Knee OA	Inverse variance weighted	5	-0.145604	0.191289	0.446554	0.8645	0.594205	1.25775
Age of initiation	Knee OA	Simple mode	5	-0.160401	0.299223	0.620338	0.851802	0.473843	1.53124
Age of initiation	Knee OA	Weighted mode	5	-0.168454	0.290211	0.59274	0.84497	0.478419	1.49236
Age of initiation	Hip OA	MR Egger	5	0.341314	0.649663	0.635682	1.4068	0.393755	5.02615
Age of initiation	Hip OA	Weighted median	5	0.234739	0.292631	0.422455	1.26458	0.712613	2.24408
Age of initiation	Hip OA	Inverse variance weighted	5	0.180112	0.239279	0.451614	1.19735	0.749105	1.91382
Age of initiation	Hip OA	Simple mode	5	0.379684	0.39103	0.38654	1.46182	0.679271	3.14591
Age of initiation	Hip OA	Weighted mode	5	0.375303	0.373575	0.371919	1.45543	0.69984	3.02681
Age of initiation	Spine OA	MR Egger	5	-0.0757369	0.734862	0.924416	0.92706	0.219574	3.91413
Age of initiation	Spine OA	Weighted median	5	-0.370611	0.316538	0.241668	0.690312	0.364318	1.30801
Age of initiation	Spine OA	Inverse variance weighted	5	-0.438081	0.269965	0.104647	0.645273	0.380141	1.09532
Age of initiation	Spine OA	Simple mode	5	-0.315428	0.408508	0.483114	0.729477	0.312436	1.70318
Age of initiation	Spine OA	Weighted mode	5	-0.326621	0.409737	0.470005	0.721357	0.307221	1.69375
Age of initiation	Knee/Hip OA	MR Egger	5	0.418899	0.453271	0.423561	1.52029	0.625307	3.69622
Age of initiation	Knee/Hip OA	Weighted median	5	-0.0457001	0.204354	0.823043	0.955328	0.640034	1.42594
Age of initiation	Knee/Hip OA	Inverse variance weighted	5	-0.0546069	0.164305	0.739624	0.946857	0.68616	1.3066
Age of initiation	Knee/Hip OA	Simple mode	5	-0.0523833	0.277012	0.859221	0.948965	0.551382	1.63323
Age of initiation	Knee/Hip OA	Weighted mode	5	-0.0503301	0.252544	0.851755	0.950916	0.579658	1.55995
Cigaretter per day	Knee OA	MR Egger	20	-0.192592	0.0802486	0.0274304	0.824819	0.704773	0.965312
Cigaretter per day	Knee OA	Weighted median	20	-0.151736	0.049703	0.00226681	0.859215	0.77946	0.947131
Cigaretter per day	Knee OA	Inverse variance weighted	20	0.0220827	0.0566467	0.69666	1.02233	0.914896	1.14238
Cigaretter per day	Knee OA	Simple mode	20	0.0572532	0.154639	0.7153	1.05892	0.782048	1.43382
Cigaretter per day	Knee OA	Weighted mode	20	-0.117055	0.0413893	0.0107433	0.889536	0.820224	0.964706
Cigaretter per day	Hip OA	MR Egger	20	-0.118308	0.0764288	0.139037	0.888423	0.764825	1.03199
Cigaretter per day	Hip OA	Weighted median	20	-0.0529385	0.0564835	0.348636	0.948438	0.849042	1.05947
Cigaretter per day	Hip OA	Inverse variance weighted	20	0.0695144	0.0523381	0.184119	1.07199	0.967472	1.18779
Cigaretter per day	Hip OA	Simple mode	20	0.241766	0.127352	0.0729382	1.2735	0.992187	1.63456
Cigaretter per day	Hip OA	Weighted mode	20	-0.0616834	0.053713	0.265062	0.940181	0.846233	1.04456
Cigaretter per day	Spine OA	MR Egger	20	-0.136784	0.0917236	0.153209	0.872158	0.728649	1.04393
Cigaretter per day	Spine OA	Weighted median	20	0.0833987	0.0728869	0.252532	1.08698	0.942274	1.2539
Cigaretter per day	Spine OA	Inverse variance weighted	20	0.143994	0.0678117	0.0337166	1.15488	1.01115	1.31904
Cigaretter per day	Spine OA	Simple mode	20	0.298062	0.137151	0.0426138	1.34725	1.02968	1.76276
Cigaretter per day	Spine OA	Weighted mode	20	-0.0705737	0.068513	0.315909	0.931859	0.814762	1.06579
Cigaretter per day	Knee/Hip OA	MR Egger	20	-0.149876	0.053924	0.0123704	0.860814	0.774477	0.956777
Cigaretter per day	Knee/Hip OA	Weighted median	20	-0.0497756	0.0439718	0.257639	0.951443	0.872877	1.03708
Cigaretter per day	Knee/Hip OA	Inverse variance weighted	20	0.030241	0.0419242	0.470708	1.0307	0.949395	1.11897
Cigaretter per day	Knee/Hip OA	Simple mode	20	0.300393	0.133052	0.0359261	1.35039	1.0404	1.75273
Cigaretter per day	Knee/Hip OA	Weighted mode	20	-0.0836547	0.0373282	0.037162	0.919749	0.85486	0.989563
smoking initiation	Knee OA	MR Egger	73	0.142387	0.293325	0.62887	1.15302	0.648865	2.0489
smoking initiation	Knee OA	Weighted median	73	0.0586548	0.0613318	0.338895	1.06041	0.940301	1.19586
smoking initiation	Knee OA	Inverse variance weighted	73	0.167111	0.0580748	0.00400816	1.18189	1.05473	1.32437
smoking initiation	Knee OA	Simple mode	73	-0.117658	0.157221	0.456681	0.889	0.653239	1.20985
smoking initiation	Knee OA	Weighted mode	73	0.0129422	0.0981616	0.895474	1.01303	0.835726	1.22794
smoking initiation	Hip OA	MR Egger	73	0.234605	0.308551	0.449566	1.26441	0.690628	2.3149
smoking initiation	Hip OA	Weighted median	73	0.110946	0.0714632	0.120544	1.11733	0.971298	1.28533
smoking initiation	Hip OA	Inverse variance weighted	73	0.117997	0.0598494	0.0486584	1.12524	1.00069	1.26529
smoking initiation	Hip OA	Simple mode	73	0.156387	0.177715	0.381795	1.16928	0.825361	1.6565
smoking initiation	Hip OA	Weighted mode	73	0.113476	0.146554	0.441292	1.12016	0.84049	1.4929
smoking initiation	Spine OA	MR Egger	73	0.736648	0.305911	0.018638	2.08892	1.1469	3.80469
smoking initiation	Spine OA	Weighted median	73	0.197346	0.0814868	0.0154431	1.21817	1.03835	1.42912
smoking initiation	Spine OA	Inverse variance weighted	73	0.239433	0.0604465	7.4613e-05	1.27053	1.12858	1.43033
smoking initiation	Spine OA	Simple mode	73	0.157076	0.241653	0.517758	1.17008	0.728648	1.87896
smoking initiation	Spine OA	Weighted mode	73	0.194929	0.233523	0.406629	1.21523	0.768914	1.92059
smoking initiation	Knee/Hip OA	MR Egger	73	0.225088	0.269185	0.405858	1.25243	0.738957	2.1227
smoking initiation	Knee/Hip OA	Weighted median	73	0.0754394	0.0511098	0.139937	1.07836	0.975568	1.19198
smoking initiation	Knee/Hip OA	Inverse variance weighted	73	0.146269	0.0518412	0.00478031	1.15751	1.04567	1.2813
smoking initiation	Knee/Hip OA	Simple mode	73	0.0573338	0.119542	0.632958	1.05901	0.837805	1.33862
smoking initiation	Knee/Hip OA	Weighted mode	73	0.0573338	0.0992284	0.565204	1.05901	0.871836	1.28637
smoking cessation	Knee OA	MR Egger	6	0.377502	0.411007	0.41034	1.45864	0.651764	3.2644
smoking cessation	Knee OA	Weighted median	6	-0.131661	0.107685	0.221464	0.876638	0.709834	1.08264
smoking cessation	Knee OA	Inverse variance weighted	6	-0.0583565	0.107513	0.587277	0.943314	0.764081	1.16459
smoking cessation	Knee OA	Simple mode	6	-0.132171	0.165001	0.45947	0.876191	0.634084	1.21074
smoking cessation	Knee OA	Weighted mode	6	-0.136645	0.143962	0.38612	0.87228	0.657829	1.15664
smoking cessation	Hip OA	MR Egger	6	-0.401443	0.818837	0.649626	0.669354	0.134477	3.33169
smoking cessation	Hip OA	Weighted median	6	-0.020551	0.153652	0.8936	0.979659	0.72491	1.32393
smoking cessation	Hip OA	Inverse variance weighted	6	0.0846612	0.199232	0.670882	1.08835	0.736509	1.60826
smoking cessation	Hip OA	Simple mode	6	-0.0728109	0.208106	0.740689	0.929777	0.618351	1.39805
smoking cessation	Hip OA	Weighted mode	6	-0.166141	0.187824	0.416898	0.846927	0.586094	1.22384
smoking cessation	Spine OA	MR Egger	6	-0.580386	0.619805	0.402081	0.559682	0.166094	1.88595
smoking cessation	Spine OA	Weighted median	6	0.12802	0.173049	0.459429	1.13658	0.809647	1.59552
smoking cessation	Spine OA	Inverse variance weighted	6	-0.0328257	0.156727	0.8341	0.967707	0.711763	1.31569
smoking cessation	Spine OA	Simple mode	6	0.261578	0.310219	0.43758	1.29898	0.707194	2.38597
smoking cessation	Spine OA	Weighted mode	6	0.261578	0.34814	0.486275	1.29898	0.656537	2.57007
smoking cessation	Knee/Hip OA	MR Egger	6	-0.0229426	0.408974	0.957954	0.977319	0.43844	2.17852
smoking cessation	Knee/Hip OA	Weighted median	6	-0.121871	0.0985477	0.216208	0.885262	0.729771	1.07388
smoking cessation	Knee/Hip OA	Inverse variance weighted	6	-0.00865504	0.0940317	0.926663	0.991382	0.824517	1.19202
smoking cessation	Knee/Hip OA	Simple mode	6	-0.137301	0.149899	0.401705	0.871707	0.649792	1.16941
smoking cessation	Knee/Hip OA	Weighted mode	6	-0.157063	0.119079	0.244351	0.85465	0.676747	1.07932
life time smoking	Knee OA	MR Egger	105	-0.263141	0.487515	0.590527	0.768633	0.295623	1.99848
life time smoking	Knee OA	Weighted median	105	0.353767	0.125943	0.00497061	1.42442	1.11284	1.82324
life time smoking	Knee OA	Inverse variance weighted	105	0.555381	0.129602	1.82507e-05	1.7426	1.3517	2.24656
life time smoking	Knee OA	Simple mode	105	0.302126	0.334441	0.368414	1.35273	0.702311	2.60552
life time smoking	Knee OA	Weighted mode	105	0.0867177	0.265105	0.744244	1.09059	0.648633	1.83368
life time smoking	Hip OA	MR Egger	105	-0.128715	0.502902	0.798504	0.879224	0.328111	2.35602
life time smoking	Hip OA	Weighted median	105	0.184696	0.149395	0.216352	1.20285	0.897521	1.61206
life time smoking	Hip OA	Inverse variance weighted	105	0.372873	0.131955	0.00471682	1.4519	1.12102	1.88044
life time smoking	Hip OA	Simple mode	105	0.175206	0.39961	0.661974	1.19149	0.544423	2.60763
life time smoking	Hip OA	Weighted mode	105	-0.0210334	0.352028	0.95247	0.979186	0.491148	1.95217
life time smoking	Spine OA	MR Egger	105	0.181314	0.537763	0.73668	1.19879	0.417822	3.43951
life time smoking	Spine OA	Weighted median	105	0.746215	0.17975	3.3044e-05	2.109	1.48276	2.99974
life time smoking	Spine OA	Inverse variance weighted	105	0.82435	0.140783	4.75672e-09	2.2804	1.73051	3.00502
life time smoking	Spine OA	Simple mode	105	0.879621	0.541018	0.107005	2.40999	0.834624	6.95886
life time smoking	Spine OA	Weighted mode	105	0.73329	0.580525	0.20936	2.08192	0.667284	6.49557
life time smoking	Knee/Hip OA	MR Egger	104	-0.302593	0.392756	0.442822	0.7389	0.342188	1.59553
life time smoking	Knee/Hip OA	Weighted median	104	0.367987	0.106987	0.000582697	1.44482	1.17151	1.7819
life time smoking	Knee/Hip OA	Inverse variance weighted	104	0.508015	0.104317	1.11643e-06	1.66199	1.35466	2.03903
life time smoking	Knee/Hip OA	Simple mode	104	0.254288	0.315254	0.421748	1.28954	0.695163	2.39213
life time smoking	Knee/Hip OA	Weighted mode	104	0.0250897	0.261146	0.923647	1.02541	0.614617	1.71076

## Sheet: Supplementary Table 3
Supplementary Table 3. Discovery heterogeneity test.
Exposure	Outcome	Methods	Q	Q_df	Q_pval
Age of initiation	Knee OA	MR Egger	0.534305	3	0.911293
Age of initiation	Knee OA	Inverse variance weighted	1.06665	4	0.899526
Age of initiation	Hip OA	MR Egger	1.58532	3	0.662723
Age of initiation	Hip OA	Inverse variance weighted	1.65655	4	0.798594
Age of initiation	Spine OA	MR Egger	0.235598	3	0.971648
Age of initiation	Spine OA	Inverse variance weighted	0.516656	4	0.971859
Age of initiation	Knee/Hip OA	MR Egger	0.905942	3	0.823994
Age of initiation	Knee/Hip OA	Inverse variance weighted	2.1623	4	0.705937
Cigaretter per day	Knee OA	MR Egger	47.5301	18	0.000176776
Cigaretter per day	Knee OA	Inverse variance weighted	75.7371	19	9.97985e-09
Cigaretter per day	Hip OA	MR Egger	26.9191	18	0.0805251
Cigaretter per day	Hip OA	Inverse variance weighted	40.3963	19	0.00290191
Cigaretter per day	Spine OA	MR Egger	29.6887	18	0.0405853
Cigaretter per day	Spine OA	Inverse variance weighted	52.6061	19	5.36618e-05
Cigaretter per day	Knee/Hip OA	MR Egger	29.6898	18	0.0405733
Cigaretter per day	Knee/Hip OA	Inverse variance weighted	57.2039	19	1.06223e-05
smoking initiation	Knee OA	MR Egger	199.304	71	4.07317e-14
smoking initiation	Knee OA	Inverse variance weighted	199.325	72	6.85312e-14
smoking initiation	Hip OA	MR Egger	124.114	71	9.8923e-05
smoking initiation	Hip OA	Inverse variance weighted	124.373	72	0.000125787
smoking initiation	Spine OA	MR Egger	97.0245	71	0.0218381
smoking initiation	Spine OA	Inverse variance weighted	100.778	72	0.0142209
smoking initiation	Knee/Hip OA	MR Egger	205.998	71	4.40902e-15
smoking initiation	Knee/Hip OA	Inverse variance weighted	206.256	72	6.96521e-15
smoking cessation	Knee OA	MR Egger	7.06776	4	0.13235
smoking cessation	Knee OA	Inverse variance weighted	9.19467	5	0.101547
smoking cessation	Hip OA	MR Egger	17.8661	4	0.00131072
smoking cessation	Hip OA	Inverse variance weighted	19.5543	5	0.00151465
smoking cessation	Spine OA	MR Egger	8.0214	4	0.0907975
smoking cessation	Spine OA	Inverse variance weighted	9.6973	5	0.0842807
smoking cessation	Knee/Hip OA	MR Egger	9.61437	4	0.0474495
smoking cessation	Knee/Hip OA	Inverse variance weighted	9.61751	5	0.0868273
life time smoking	Knee OA	MR Egger	302.039	103	1.96418e-21
life time smoking	Knee OA	Inverse variance weighted	310.921	104	1.72626e-22
life time smoking	Hip OA	MR Egger	197.398	103	6.53368e-08
life time smoking	Hip OA	Inverse variance weighted	199.446	104	5.51202e-08
life time smoking	Spine OA	MR Egger	178.805	103	5.35529e-06
life time smoking	Spine OA	Inverse variance weighted	181.469	104	3.94745e-06
life time smoking	Knee/Hip OA	MR Egger	260.053	102	9.04211e-16
life time smoking	Knee/Hip OA	Inverse variance weighted	271.708	103	3.8255e-17

## Sheet: Supplementary Table 4
Supplementary Table 4. Discovery level pleiotropy and PRESSO test.
Exposure	Outcome	Egger_intercept	se	pval	Presso-test	Presso-pval
Age of initiation	Knee OA	-0.00840913	0.0115253	0.518428	5.32506	0.714
Age of initiation	Hip OA	-0.00382048	0.0143146	0.806846	2.26602	0.951
Age of initiation	Spine OA	-0.00856544	0.0161567	0.632741	5.98837	0.663
Age of initiation	Knee/Hip OA	-0.0110516	0.00985979	0.343976	6.6514	0.608
Cigaretter per day	Knee OA	0.0170369	0.00521268	0.00426908	119.633	0.409
Cigaretter per day	Hip OA	0.0149146	0.0049683	0.00765267	59.1509	0.209
Cigaretter per day	Spine OA	0.0219744	0.00589512	0.00154112	89.544	0.059
Cigaretter per day	Knee/Hip OA	0.014376	0.00351988	0.00069623	92.1712	0.263
smoking initiation	Knee OA	0.000658395	0.00765437	0.931696	232.93	0.418
smoking initiation	Hip OA	-0.00307167	0.0079716	0.701147	147.132	0.57
smoking initiation	Spine OA	-0.0130727	0.00788821	0.101882	129.968	0.481
smoking initiation	Knee/Hip OA	-0.00207399	0.00694884	0.766219	242.812	0.654
smoking cessation	Knee OA	-0.0184083	0.0167784	0.334191	16.059	0.114
smoking cessation	Hip OA	0.0206646	0.033612	0.571939	34.2622	0.688
smoking cessation	Spine OA	0.023197	0.0253747	0.412345	19.6651	0.056
smoking cessation	Knee/Hip OA	0.000605683	0.016755	0.972895	19.8259	0.041
life time smoking	Knee OA	0.00881085	0.00506262	0.08478	356.726	0.495
life time smoking	Hip OA	0.0053874	0.00521239	0.303755	229.82	0.801
life time smoking	Spine OA	0.00690047	0.00557056	0.218257	196.255	0.848
life time smoking	Knee/Hip OA	0.00871958	0.00407824	0.0348994	310.433	0.856

## Sheet: Supplementary Table 5
Supplementary Table 5. Replication extracting Information from SNPs.
SNP	a1	a2	beta	eaf	p	se	samplesize	F
age of initiation
rs11780471	A	G	0.0378504	0.0644	7e-11	0.00580598	262990	42.4997
rs11915747	G	C	0.0209896	0.354	3.83e-13	0.00289134	261206	52.6996
rs140485736	A	G	0.0654532	0.0131	1.41e-08	0.0115346	262990	32.1998
rs319748	A	G	-0.0170339	0.711	3.08e-08	0.0030743	262990	30.6998
rs3768886	C	G	0.0171402	0.328	7.37e-09	0.00296581	262990	33.3997
rs624833	G	T	0.0172945	0.309	8.61e-09	0.00300603	262990	33.0997
rs7599208	T	C	-0.0196171	0.558	1.71e-12	0.00277984	262990	49.7996
cigaretter per day
rs11725618	C	T	0.036064	0.287	4.67e-09	0.00615782	263954	34.2997
rs11852372	C	A	0.182472	0.328	1e-200	0.00591085	257341	952.993
rs2072659	G	C	-0.0652518	0.105	1.71e-12	0.00924651	262014	49.7996
rs2084533	T	C	0.0336406	0.319	1.22e-08	0.00590094	263954	32.4998
rs215600	A	G	-0.0492503	0.64	1.1e-17	0.0057525	263954	73.2994
rs2273500	C	T	0.0680938	0.159	2.47e-18	0.00779553	263954	76.2994
rs2386571	C	A	-0.0318687	0.57	1.03e-08	0.00556452	262014	32.7997
rs2424888	A	G	0.0334848	0.405	2.76e-09	0.00563586	263954	35.2997
rs3025383	C	T	-0.0578394	0.18	2.22e-16	0.00704521	263954	67.3995
rs34406232	A	C	-0.146992	0.0259	1.33e-18	0.0166972	257341	77.4994
rs4785587	A	G	-0.0336223	0.511	1.27e-09	0.00553496	262014	36.8997
rs56113850	C	T	0.107205	0.568	1.1e-81	0.00560367	257341	365.997
rs58379124	C	T	0.0669394	0.748	9e-25	0.00650172	263954	105.999
rs632811	G	A	-0.0367137	0.351	1.03e-08	0.00641049	219449	32.7997
rs73229090	A	C	0.0554895	0.113	2.44e-10	0.00876271	263954	40.0997
rs7431710	A	G	-0.0349579	0.644	1.82e-09	0.0058102	262173	36.1997
rs75494138	T	C	0.0598763	0.0618	1.45e-08	0.0105682	263954	32.0998
rs787362	A	T	0.0304766	0.452	4.5e-08	0.00557353	263954	29.8998
rs790564	C	A	-0.0408927	0.719	3.97e-11	0.00619302	263954	43.5997
rs7928017	A	C	-0.0329314	0.413	3.14e-09	0.00555848	263954	35.0997
rs7951365	C	T	0.0389511	0.306	6.63e-11	0.00596781	263954	42.5997
rs806798	C	T	-0.0308507	0.543	2.48e-08	0.00553204	262173	31.0998
rs895330	G	C	-0.0390041	0.206	2.68e-08	0.00701668	263954	30.8998
smoking initiation
rs10001365	A	G	-0.0249918	0.405	6.65e-12	0.00364155	632802	47.0999
rs1004787	A	G	0.0299231	0.581	5.27e-17	0.0035714	632802	70.1998
rs10114490	A	G	-0.0255148	0.198	1.81e-08	0.00453171	632802	31.6999
rs10159545	G	C	0.0262501	0.375	1.84e-12	0.00372727	632802	49.5998
rs10233018	G	A	0.027069	0.503	2.75e-14	0.00355741	632802	57.8998
rs10260968	A	G	-0.0203218	0.597	1.75e-08	0.00360938	632802	31.6999
rs10279261	A	G	-0.0214194	0.619	5e-09	0.00366263	632802	34.1999
rs10498846	T	C	0.0206103	0.473	6.62e-09	0.00355561	632802	33.5999
rs1050847	T	C	-0.0216231	0.505	1.67e-09	0.00358893	632802	36.2999
rs10905461	C	T	-0.0239554	0.718	7.35e-09	0.00414505	632802	33.3999
rs10956809	C	G	-0.0207811	0.442	6.32e-09	0.00357975	632802	33.6999
rs11057005	G	A	-0.0209298	0.43	4.85e-09	0.00357892	632802	34.1999
rs11078713	G	A	-0.0201721	0.454	2.23e-08	0.00360561	632802	31.2999
rs1154693	G	A	0.0326217	0.856	3.12e-11	0.00491232	632802	44.0999
rs1160685	G	C	0.0207724	0.478	7.2e-09	0.00358893	632802	33.4999
rs11658881	G	A	0.0201357	0.418	2.43e-08	0.00361066	632802	31.0999
rs11712680	C	A	-0.0270476	0.174	3.51e-09	0.00457843	632802	34.8999
rs117143374	C	T	0.0292897	0.12	2.76e-08	0.00526909	632802	30.8999
rs11721059	T	C	0.0199357	0.474	2.17e-08	0.00356335	632802	31.2999
rs11768481	A	C	-0.0232017	0.347	7e-10	0.00376381	632802	37.9999
rs11872397	A	G	-0.0247725	0.252	1.43e-09	0.00409477	632802	36.5999
rs12027999	C	T	-0.0330855	0.124	5.76e-10	0.00533915	632802	38.3999
rs12042107	C	T	-0.0222834	0.527	4.22e-10	0.0035682	632802	38.9999
rs12112638	G	A	-0.024526	0.275	1.34e-09	0.00404299	632802	36.7999
rs12186738	T	G	-0.0332644	0.154	3.42e-11	0.00502051	632802	43.8999
rs12333760	C	T	-0.0290467	0.204	1.44e-09	0.00480127	632802	36.5999
rs12356821	C	G	0.03937	0.14	6.27e-15	0.0050491	632802	60.7998
rs12441907	A	C	-0.0292051	0.186	1.06e-10	0.00452262	632802	41.6999
rs12474587	T	G	0.0276329	0.404	1.25e-14	0.00358234	632802	59.4998
rs12545053	G	A	0.0202808	0.397	2.43e-08	0.00363668	632802	31.0999
rs12632110	G	A	-0.0233768	0.647	4.78e-10	0.00375292	632802	38.7999
rs12923427	T	C	-0.0239087	0.204	4.44e-08	0.0043724	632802	29.8999
rs13030994	A	G	0.0360925	0.485	3.56e-24	0.0035563	632802	103
rs13145728	C	G	-0.0232512	0.358	2.14e-10	0.00366263	632802	40.2999
rs13246563	G	C	-0.0234631	0.526	3.45e-10	0.00373798	575705	39.3999
rs13261666	T	G	-0.0268946	0.522	3.9e-14	0.00355604	632802	57.1998
rs134529	C	T	-0.019984	0.349	4.85e-08	0.00366078	632802	29.7999
rs1385108	T	C	0.0246617	0.239	3e-09	0.00415673	632802	35.1999
rs1435741	A	G	0.0294151	0.425	2.64e-16	0.00359095	632802	67.0998
rs1445649	C	T	0.0239932	0.525	1.68e-11	0.00356484	632802	45.2999
rs1518393	C	A	0.0205357	0.631	2.03e-08	0.00365894	632802	31.4999
rs1555445	T	A	0.0225548	0.337	3.65e-09	0.0038234	626680	34.7999
rs1565735	A	T	-0.037618	0.212	3.42e-17	0.0044613	632802	71.0998
rs1899896	T	C	0.0264481	0.286	1.04e-11	0.00388691	632802	46.2999
rs1971318	T	C	0.0285074	0.141	7.06e-09	0.00492533	632802	33.4999
rs2046850	T	C	-0.0248139	0.187	3.03e-08	0.00447842	632802	30.6999
rs2107300	G	C	-0.027201	0.845	3.27e-08	0.00492533	632802	30.4999
rs2186122	T	A	0.0260573	0.561	3.61e-13	0.00358602	632802	52.7998
rs222449	T	A	-0.0253208	0.793	1.08e-08	0.00442796	632802	32.6999
rs2378662	A	G	0.0209482	0.556	4.16e-09	0.00356645	632802	34.4999
rs240963	C	T	-0.0410444	0.836	2.16e-17	0.00483712	632802	71.9998
rs266047	A	G	-0.0305098	0.529	3.36e-16	0.00373855	575705	66.5998
rs292071	C	T	0.0235822	0.244	4.08e-09	0.00400909	632802	34.5999
rs3001723	A	G	0.0335118	0.321	8.12e-18	0.0038983	632802	73.8998
rs301805	G	T	0.0214679	0.559	2.8e-09	0.00361329	632802	35.2999
rs35702515	T	G	0.0252442	0.162	2.43e-09	0.00423093	632802	35.5999
rs3800227	G	A	0.0228121	0.701	1.93e-08	0.00405809	632802	31.5999
rs3904512	A	G	-0.0211589	0.429	3.23e-09	0.0035765	632802	34.9999
rs4044321	G	A	-0.0278417	0.642	6.08e-14	0.00371058	632802	56.2998
rs4236259	G	T	-0.0247689	0.499	3.35e-12	0.00355661	632802	48.4998
rs4523689	G	A	-0.0206091	0.408	1.55e-08	0.00364321	632802	31.9999
rs4543592	C	T	0.0219314	0.468	7.46e-10	0.00356244	632802	37.8999
rs4571506	T	C	-0.0275747	0.492	1.09e-14	0.00356881	632802	59.6998
rs4674993	G	A	-0.0252122	0.207	1.32e-08	0.00443619	632802	32.2999
rs4759228	C	G	-0.0216913	0.27	3.58e-08	0.00393413	632802	30.3999
rs4785836	C	T	-0.0204704	0.398	2.26e-08	0.00365894	632802	31.2999
rs56820925	T	C	-0.0218638	0.347	1.73e-08	0.00387715	571412	31.7999
rs6265	T	C	-0.0317863	0.203	3.77e-12	0.00457843	632802	48.1998
rs6433897	C	T	0.0224483	0.754	3.16e-08	0.00405809	632802	30.5999
rs6508144	G	C	-0.0206935	0.563	7.97e-09	0.00358602	632802	33.2999
rs6669839	T	C	0.0260041	0.204	3.36e-09	0.0043955	628384	34.9999
rs6728726	C	T	0.0354486	0.829	6.73e-14	0.00473279	632802	56.0998
rs6788098	T	A	-0.0313461	0.623	1.91e-17	0.00368905	628384	72.1998
rs6893752	G	A	-0.0240995	0.766	3.25e-09	0.00407356	632802	34.9999
rs7197072	T	C	-0.0247672	0.238	2.77e-09	0.0041686	632802	35.2999
rs7224742	T	C	-0.0207099	0.595	1.43e-08	0.00365532	632802	32.0999
rs72789632	T	C	-0.0328856	0.12	5.02e-10	0.00528628	632802	38.6999
rs72896886	C	G	-0.0268885	0.144	2.75e-08	0.00483712	632802	30.8999
rs7322872	T	C	-0.0255713	0.782	3.58e-09	0.00433474	632802	34.7999
rs7555507	T	C	-0.0241444	0.496	1.14e-11	0.00355604	632802	46.0999
rs7585579	G	C	0.0223996	0.505	1.88e-09	0.0037281	575705	36.0999
rs76214862	C	A	-0.0249903	0.202	3.99e-08	0.00454745	630973	30.1999
rs7631735	T	G	0.0202273	0.603	2.79e-08	0.00364471	628384	30.7999
rs76608582	A	C	-0.0495575	0.0389	1.94e-09	0.00825958	632802	35.9999
rs7921378	C	G	-0.0254601	0.463	8.26e-13	0.00355815	632802	51.1998
rs7929518	G	A	0.0242377	0.765	1.56e-08	0.00428466	632802	31.9999
rs7938812	G	T	0.0437914	0.424	2.71e-33	0.00363668	632802	145
rs7969559	G	A	-0.0243756	0.688	7.31e-10	0.00395946	632802	37.8999
rs9401770	A	G	0.0277307	0.273	3.47e-12	0.003986	632802	48.3998
rs9423279	G	C	-0.0205132	0.641	3.21e-08	0.00370828	632802	30.5999
rs9540729	T	A	-0.0195522	0.501	3.82e-08	0.00355789	632802	30.1999
rs993700	C	T	-0.025928	0.766	1.53e-09	0.00429163	632802	36.4999
smoking cesssation
rs12911035	C	T	0.0285021	0.533	3.75e-08	0.00517792	312821	30.2998
rs3025327	C	G	0.0847918	0.0935	1.96e-24	0.00831452	312821	103.999
rs518425	G	A	-0.0371474	0.307	7.57e-11	0.00570487	312821	42.3997
rs56113850	C	T	-0.0552786	0.568	2.52e-26	0.00520017	312821	112.999
rs6011779	T	C	-0.0546999	0.786	2.04e-16	0.00665293	303403	67.5996
rs60749569	T	A	-0.052674	0.0757	1.95e-08	0.00938515	312821	31.4998
rs7127006	A	G	0.0324082	0.278	2.24e-08	0.00579272	312821	31.2998
rs9607805	T	C	0.034368	0.694	2.97e-09	0.00579272	312821	35.1998
lifetime smoking
rs10052591	T	C	0.00839979	0.573358	2.1e-09	0.00140216	403124	35.8872
rs10226228	A	G	-0.0114099	0.62964	2e-15	0.00143702	403124	63.0429
rs10282292	C	T	0.00896219	0.361838	5.9e-10	0.0014469	403124	38.3662
rs1050847	C	T	0.00797046	0.425845	1.4e-08	0.00140503	403124	32.1805
rs10823968	A	T	0.00813544	0.632969	2.1e-08	0.00145258	403124	31.3675
rs10879871	T	G	-0.00957988	0.343436	5e-11	0.00145803	403124	43.1703
rs10918701	G	A	0.00802389	0.372247	2.1e-08	0.00143191	403124	31.4005
rs10922907	A	T	0.0101748	0.45105	3e-13	0.00139495	403124	53.2025
rs11210229	A	G	0.011702	0.383666	2e-16	0.00142273	403124	67.6508
rs112282219	G	A	-0.0231662	0.958949	3.8e-11	0.00350418	403124	43.7054
rs11255908	T	G	-0.0100713	0.743485	2.3e-10	0.00158809	403124	40.2178
rs113382419	C	A	-0.0282339	0.889325	3e-37	0.00221376	403124	162.659
rs11768481	C	A	0.00901238	0.666168	9.9e-10	0.00147464	403124	37.3512
rs11783093	C	T	0.01571	0.838811	1.2e-16	0.00189655	403124	68.6154
rs11861214	G	T	0.00945079	0.78364	2e-08	0.00168455	403124	31.475
rs11948770	T	C	-0.0102364	0.768248	4.9e-10	0.00164524	403124	38.7109
rs12202536	A	G	-0.00823391	0.512754	2.8e-09	0.00138601	403124	35.2921
rs1221148	C	G	0.00916504	0.587062	7.3e-11	0.00140711	403124	42.4239
rs12244388	G	A	-0.0132503	0.661124	1.4e-19	0.00146413	403124	81.9011
rs1246265	T	C	-0.00886526	0.30456	4.2e-09	0.00150907	403124	34.5114
rs12481282	G	C	-0.00894356	0.722343	7.8e-09	0.00154935	403124	33.3211
rs12623702	A	G	-0.00977238	0.613375	7.7e-12	0.00142787	403124	46.8405
rs12708665	A	G	-0.0090871	0.284632	3.5e-09	0.00153886	403124	34.8699
rs12831617	C	T	-0.00918459	0.764305	1.9e-08	0.00163314	403124	31.6279
rs12967855	A	G	0.0081887	0.331225	3.1e-08	0.00147934	403124	30.6402
rs13009008	A	G	0.00863272	0.327713	4.6e-09	0.00147329	403124	34.3334
rs13016665	C	A	-0.00848745	0.576725	1.8e-09	0.0014118	403124	36.1415
rs13153393	A	G	-0.0137451	0.883937	2.5e-10	0.00217329	403124	39.9998
rs13296519	G	T	-0.00970128	0.606385	8.1e-12	0.00141888	403124	46.7482
rs136233	A	G	-0.00995614	0.809084	1.8e-08	0.00176918	403124	31.6691
rs147412694	G	A	-0.0115726	0.850009	2.9e-09	0.00194865	403124	35.2689
rs17309874	G	A	-0.0112899	0.740357	9.7e-13	0.00158234	403124	50.9071
rs17553262	A	C	-0.0127323	0.884605	5.3e-09	0.00218148	403124	34.0651
rs17576594	G	A	0.0109502	0.7235	1.7e-12	0.00155159	403124	49.8067
rs1922018	C	T	0.0100328	0.364422	3e-12	0.00143771	403124	48.6967
rs1931263	G	T	-0.00760874	0.510321	4e-08	0.0013858	403124	30.1455
rs1933270	T	G	0.00921831	0.363726	1.5e-10	0.00143808	403124	41.0898
rs202645	A	G	-0.0101598	0.202939	3.9e-09	0.00172497	403124	34.6901
rs2062882	G	A	-0.0081103	0.586782	1.1e-08	0.00141998	403124	32.6217
rs2254710	C	A	0.00899636	0.236356	3.5e-08	0.00163085	403124	30.4301
rs2401924	G	C	0.0105718	0.501955	2.7e-14	0.00138906	403124	57.9234
rs245774	A	G	-0.00901601	0.271691	7.4e-09	0.00155972	403124	33.4144
rs2675638	G	A	0.00849857	0.58057	1.3e-09	0.00140017	403124	36.8407
rs2678670	A	T	0.00873079	0.485528	3.1e-10	0.00138756	403124	39.5914
rs2838834	C	T	-0.00936489	0.699459	6.3e-10	0.00151488	403124	38.2161
rs28485305	C	T	0.00800666	0.631482	2.6e-08	0.00143887	403124	30.964
rs28635466	G	A	0.00844234	0.696005	2e-08	0.00150481	403124	31.4746
rs2867112	T	G	0.0147832	0.834596	4.8e-15	0.00188747	403124	61.3444
rs2890772	G	T	-0.0136979	0.413181	2.1e-22	0.00140672	403124	94.8179
rs2894808	T	A	-0.0152983	0.922121	3.5e-09	0.0025912	403124	34.8564
rs317021	T	A	-0.011567	0.814287	1.1e-10	0.00179087	403124	41.7168
rs326341	G	A	0.00943522	0.524943	1.2e-11	0.00139247	403124	45.9124
rs329120	C	T	0.00965704	0.580672	6.3e-12	0.00140509	403124	47.2365
rs34866095	A	G	-0.00857198	0.686187	1.2e-08	0.00150558	403124	32.4155
rs348809	A	G	-0.00828381	0.347637	1.3e-08	0.00145602	403124	32.3686
rs35169606	T	G	0.00877627	0.612204	1.2e-09	0.00144385	403124	36.9465
rs35175834	G	A	-0.0164032	0.78844	4.6e-22	0.00169847	403124	93.2694
rs35343344	C	A	0.00918144	0.732713	8.8e-09	0.00159594	403124	33.0968
rs359243	T	C	-0.00871975	0.392886	9.5e-10	0.00142539	403124	37.423
rs369230	G	T	-0.00908882	0.307565	1.8e-09	0.001511	403124	36.1813
rs3742365	T	C	-0.0107929	0.595136	2.5e-14	0.0014159	403124	58.1044
rs3769949	T	A	-0.00825646	0.527845	2.5e-09	0.00138563	403124	35.5051
rs3811038	T	C	-0.00954466	0.723852	8.9e-10	0.00155745	403124	37.557
rs3896224	A	G	0.00962696	0.585286	1.1e-11	0.00141792	403124	46.097
rs421983	T	C	0.00870743	0.519028	3.3e-10	0.00138561	403124	39.4908
rs4391802	A	G	0.0103191	0.707464	1.4e-11	0.00152789	403124	45.6139
rs4473348	A	T	-0.0104317	0.249978	6.4e-11	0.00159675	403124	42.681
rs4543592	T	C	-0.00866243	0.519912	4.5e-10	0.0013891	403124	38.8875
rs4568549	C	A	-0.00762068	0.503149	3.9e-08	0.00138689	403124	30.1927
rs4571506	C	T	0.00787701	0.539523	1.5e-08	0.00139172	403124	32.0344
rs4671357	T	C	-0.00944175	0.518819	1.1e-11	0.00138991	403124	46.1455
rs4731925	C	T	-0.00829239	0.315607	2.6e-08	0.00149022	403124	30.964
rs4814873	C	T	0.00971214	0.76659	2.9e-09	0.00163637	403124	35.2261
rs4949465	T	C	-0.0116055	0.869552	1.7e-08	0.00205788	403124	31.8043
rs4957528	A	C	-0.0101225	0.208497	4.2e-09	0.00172212	403124	34.5499
rs530916	A	G	-0.00782281	0.439502	2e-08	0.00139461	403124	31.4643
rs549845	G	A	0.0112613	0.301161	8.3e-14	0.00150857	403124	55.7242
rs57611503	G	A	0.00774344	0.484578	4e-08	0.00141026	403124	30.1486
rs6011779	C	T	0.0191152	0.191239	2.3e-27	0.00176364	403124	117.472
rs60952428	T	C	0.0134109	0.909149	3e-08	0.00241933	403124	30.7272
rs6119897	G	A	-0.0128038	0.761716	3.6e-15	0.00162704	403124	61.9269
rs61796681	A	T	-0.0134163	0.912365	4.2e-08	0.00244752	403124	30.0477
rs62098013	G	A	-0.00856663	0.63991	4.1e-09	0.00145676	403124	34.5813
rs62135536	C	T	0.0243444	0.968256	8e-10	0.00396165	403124	37.761
rs62155874	A	G	-0.0169073	0.87336	5.2e-16	0.00208546	403124	65.7268
rs62175972	T	C	0.0217461	0.965939	1.7e-08	0.00385678	403124	31.7915
rs624833	T	G	0.00928567	0.694697	6.6e-10	0.00150361	403124	38.1376
rs6562474	C	G	0.00836914	0.650606	1e-08	0.0014611	403124	32.8095
rs6598539	T	C	-0.00815056	0.488672	4.5e-09	0.00138941	403124	34.4122
rs6692614	C	G	-0.00781565	0.42081	2.8e-08	0.00140722	403124	30.8464
rs6741228	T	C	0.00793282	0.433309	1.6e-08	0.00140363	403124	31.9409
rs67596067	G	A	-0.00887666	0.648812	1.2e-09	0.00145843	403124	37.0447
rs6778080	T	C	0.0111141	0.267372	1.3e-12	0.00156621	403124	50.3554
rs6779302	G	T	-0.00875253	0.632921	1.2e-09	0.0014392	403124	36.9848
rs6935954	A	G	0.0095817	0.421108	8.2e-12	0.00140192	403124	46.7129
rs6962772	A	G	0.011064	0.845551	7.8e-09	0.00191645	403124	33.3294
rs7039819	G	A	0.00873433	0.427307	5.1e-10	0.00140501	403124	38.6454
rs71367545	G	A	-0.0103197	0.790533	1.4e-09	0.0017038	403124	36.6855
rs7155595	A	C	-0.00885162	0.674282	2.5e-09	0.00148508	403124	35.5258
rs71627581	G	A	0.0132566	0.888811	1.6e-09	0.00219871	403124	36.3518
rs72674867	A	T	0.00898766	0.764568	3.8e-08	0.00163396	403124	30.2558
rs72678864	G	A	0.0123829	0.828591	1.6e-11	0.0018387	403124	45.3545
rs7297175	T	C	-0.00811649	0.431355	6.6e-09	0.0013992	403124	33.6492
rs732083	G	A	0.00834823	0.333362	1.5e-08	0.00147311	403124	32.1156
rs73220544	A	C	-0.0108189	0.842295	1.5e-08	0.0019126	403124	31.9975
rs7333559	G	A	0.01074	0.211711	3.2e-10	0.00170716	403124	39.5784
rs74086911	G	A	0.0148021	0.925459	2.1e-08	0.00264197	403124	31.3898
rs7519626	C	T	0.00842015	0.323676	1.2e-08	0.00147893	403124	32.4147
rs7528604	G	A	0.00965269	0.565613	5.7e-12	0.00140141	403124	47.4421
rs7553348	G	A	0.00963399	0.437656	5.2e-12	0.00139643	403124	47.5962
rs7569203	A	C	-0.0107595	0.688725	7.4e-13	0.0015002	403124	51.438
rs75742406	G	A	0.00961948	0.738854	1.3e-09	0.00158486	403124	36.84
rs76608582	C	A	0.0216317	0.953011	3.2e-10	0.00344003	403124	39.5416
rs7766610	C	A	0.0125839	0.182634	2.2e-12	0.00179283	403124	49.2663
rs7807019	A	G	-0.0104211	0.540327	6.7e-14	0.00139062	403124	56.1575
rs8042134	T	G	-0.00994136	0.541083	1.3e-12	0.0014011	403124	50.3444
rs8042849	C	T	0.0192164	0.34229	1.8e-39	0.00146183	403124	172.802
rs812887	A	G	0.00824801	0.414385	5e-09	0.00141024	403124	34.2066
rs860326	C	T	0.00833808	0.427696	2.7e-09	0.0014023	403124	35.3548
rs8614	C	A	-0.0114612	0.817489	1.8e-10	0.00179679	403124	40.6877
rs889398	C	T	0.0092407	0.588005	6.3e-11	0.00141367	403124	42.7279
rs9435340	T	A	0.00834773	0.344234	1.2e-08	0.00146424	403124	32.502
rs9842947	C	T	-0.00877189	0.326165	3.1e-09	0.00148073	403124	35.094
rs986391	G	A	0.0111388	0.366555	9.4e-15	0.0014379	403124	60.0091
rs9919670	G	A	-0.0152438	0.612185	7.6e-27	0.00142114	403124	115.056

## Sheet: Supplementary Table 6
Supplementary Table 6. Replication positive MR analysis results
Exposure	Outcome	Method	nsnp	b	se	pval	or	or_lci95	or_uci95
Age of initiation	Knee OA	MR Egger	5	0.542859	0.751068	0.522065	1.72092	0.394856	7.50037
Age of initiation	Knee OA	Weighted median	5	-0.052599	0.335086	0.875267	0.94876	0.491955	1.82973
Age of initiation	Knee OA	Inverse variance weighted	5	-0.244482	0.286491	0.393455	0.78311	0.446639	1.37306
Age of initiation	Knee OA	Simple mode	5	0.273548	0.559451	0.65047	1.31462	0.439123	3.93564
Age of initiation	Knee OA	Weighted mode	5	0.242631	0.545326	0.679387	1.2746	0.437706	3.71163
Age of initiation	Hip OA	MR Egger	5	0.377191	0.838061	0.68319	1.45818	0.282124	7.53675
Age of initiation	Hip OA	Weighted median	5	0.0758144	0.392496	0.846834	1.07876	0.499835	2.32822
Age of initiation	Hip OA	Inverse variance weighted	5	-0.0149927	0.309855	0.961409	0.985119	0.536704	1.80819
Age of initiation	Hip OA	Simple mode	5	0.0945625	0.519589	0.864438	1.09918	0.396995	3.04334
Age of initiation	Hip OA	Weighted mode	5	0.194954	0.484429	0.707938	1.21526	0.470234	3.14066
Age of initiation	Knee/Hip OA	MR Egger	5	0.414784	0.548076	0.50418	1.51404	0.517138	4.43272
Age of initiation	Knee/Hip OA	Weighted median	5	-0.142317	0.260977	0.585531	0.867346	0.52005	1.44657
Age of initiation	Knee/Hip OA	Inverse variance weighted	5	-0.199407	0.202251	0.324166	0.819217	0.551111	1.21775
Age of initiation	Knee/Hip OA	Simple mode	5	-0.0362408	0.365511	0.925789	0.964408	0.47112	1.97419
Age of initiation	Knee/Hip OA	Weighted mode	5	-0.0669481	0.347363	0.856559	0.935244	0.473417	1.84759
Cigaretter per day	Knee OA	MR Egger	20	-0.118019	0.0861448	0.187532	0.888679	0.750615	1.05214
Cigaretter per day	Knee OA	Weighted median	20	-0.0254716	0.0508133	0.616175	0.97485	0.882439	1.07694
Cigaretter per day	Knee OA	Inverse variance weighted	20	0.0648752	0.0567464	0.252936	1.06703	0.95471	1.19255
Cigaretter per day	Knee OA	Simple mode	20	0.0288364	0.123814	0.818328	1.02926	0.807478	1.31195
Cigaretter per day	Knee OA	Weighted mode	20	-0.00766973	0.0510606	0.882183	0.99236	0.897853	1.09681
Cigaretter per day	Hip OA	MR Egger	20	-0.109181	0.080552	0.192051	0.896568	0.765625	1.04991
Cigaretter per day	Hip OA	Weighted median	20	0.0476314	0.0637428	0.454917	1.04878	0.925608	1.18835
Cigaretter per day	Hip OA	Inverse variance weighted	20	0.0413905	0.051437	0.421003	1.04226	0.942305	1.15282
Cigaretter per day	Hip OA	Simple mode	20	0.14933	0.127866	0.257306	1.16106	0.903674	1.49175
Cigaretter per day	Hip OA	Weighted mode	20	0.00461625	0.0605692	0.940045	1.00463	0.892169	1.13126
Cigaretter per day	Knee/Hip OA	MR Egger	20	-0.106679	0.0750384	0.172219	0.898814	0.775882	1.04122
Cigaretter per day	Knee/Hip OA	Weighted median	20	-0.0161169	0.0447397	0.718669	0.984012	0.9014	1.0742
Cigaretter per day	Knee/Hip OA	Inverse variance weighted	20	0.0592134	0.0499878	0.236193	1.061	0.961979	1.17022
Cigaretter per day	Knee/Hip OA	Simple mode	20	0.0839707	0.11507	0.474452	1.0876	0.867998	1.36275
Cigaretter per day	Knee/Hip OA	Weighted mode	20	-0.00225682	0.0407252	0.956386	0.997746	0.9212	1.08065
smoking initiation	Knee OA	MR Egger	73	0.152665	0.349566	0.663635	1.16493	0.587144	2.31131
smoking initiation	Knee OA	Weighted median	73	0.144124	0.0716896	0.0443901	1.15503	1.00362	1.32928
smoking initiation	Knee OA	Inverse variance weighted	73	0.207785	0.0677113	0.00214999	1.23095	1.07796	1.40565
smoking initiation	Knee OA	Simple mode	73	0.216181	0.169691	0.20677	1.24133	0.890108	1.73113
smoking initiation	Knee OA	Weighted mode	73	0.156172	0.133461	0.245791	1.16903	0.899954	1.51855
smoking initiation	Hip OA	MR Egger	73	0.020834	0.34717	0.952315	1.02105	0.517048	2.01635
smoking initiation	Hip OA	Weighted median	73	0.176312	0.0885602	0.046495	1.19281	1.00274	1.41891
smoking initiation	Hip OA	Inverse variance weighted	73	0.189642	0.0673217	0.0048481	1.20882	1.05939	1.37932
smoking initiation	Hip OA	Simple mode	73	0.395233	0.219207	0.0755699	1.48473	0.966174	2.2816
smoking initiation	Hip OA	Weighted mode	73	0.227595	0.180444	0.211271	1.25558	0.881548	1.7883
smoking initiation	Knee/Hip OA	MR Egger	73	0.127645	0.300022	0.671794	1.13615	0.631032	2.04559
smoking initiation	Knee/Hip OA	Weighted median	73	0.134456	0.0606316	0.0265826	1.14391	1.01574	1.28826
smoking initiation	Knee/Hip OA	Inverse variance weighted	73	0.201397	0.0581032	0.000527887	1.22311	1.09146	1.37064
smoking initiation	Knee/Hip OA	Simple mode	73	0.126088	0.146059	0.390859	1.13438	0.851983	1.51038
smoking initiation	Knee/Hip OA	Weighted mode	73	0.126088	0.114432	0.274192	1.13438	0.906469	1.4196
smoking cessation	Knee OA	MR Egger	6	0.40807	0.631566	0.5534	1.50391	0.436137	5.18588
smoking cessation	Knee OA	Weighted median	6	-0.0145081	0.151849	0.923884	0.985597	0.731884	1.32726
smoking cessation	Knee OA	Inverse variance weighted	6	0.0740995	0.151342	0.624405	1.07691	0.800491	1.44879
smoking cessation	Knee OA	Simple mode	6	0.24493	0.29171	0.439402	1.27753	0.721212	2.26298
smoking cessation	Knee OA	Weighted mode	6	-0.086888	0.205587	0.690122	0.91678	0.612725	1.37172
smoking cessation	Hip OA	MR Egger	6	-0.428993	0.750929	0.598375	0.651165	0.149447	2.83723
smoking cessation	Hip OA	Weighted median	6	0.0197713	0.18356	0.914225	1.01997	0.711765	1.46163
smoking cessation	Hip OA	Inverse variance weighted	6	0.109776	0.185169	0.553286	1.11603	0.776348	1.60433
smoking cessation	Hip OA	Simple mode	6	0.0574994	0.311409	0.860765	1.05918	0.5753	1.95006
smoking cessation	Hip OA	Weighted mode	6	-0.121968	0.230986	0.620063	0.885177	0.562873	1.39203
smoking cessation	Knee/Hip OA	MR Egger	6	0.0453673	0.667589	0.949081	1.04641	0.282774	3.87227
smoking cessation	Knee/Hip OA	Weighted median	6	-0.0668252	0.148213	0.652081	0.935359	0.699547	1.25066
smoking cessation	Knee/Hip OA	Inverse variance weighted	6	0.102411	0.154581	0.507648	1.10784	0.818266	1.49989
smoking cessation	Knee/Hip OA	Simple mode	6	0.456016	0.372111	0.274965	1.57778	0.760848	3.27185
smoking cessation	Knee/Hip OA	Weighted mode	6	-0.196711	0.148004	0.241236	0.821428	0.614591	1.09788
life time smoking	Knee OA	MR Egger	110	-0.191101	0.512316	0.709869	0.826049	0.302631	2.25475
life time smoking	Knee OA	Weighted median	110	0.682934	0.16023	2.02418e-05	1.97968	1.44612	2.7101
life time smoking	Knee OA	Inverse variance weighted	110	0.844106	0.135078	4.1301e-10	2.3259	1.78488	3.0309
life time smoking	Knee OA	Simple mode	110	0.93667	0.502787	0.0651609	2.55147	0.952378	6.83552
life time smoking	Knee OA	Weighted mode	110	0.695495	0.45494	0.12922	2.0047	0.821859	4.88992
life time smoking	Hip OA	MR Egger	105	-0.128715	0.502902	0.798504	0.879224	0.328111	2.35602
life time smoking	Hip OA	Weighted median	105	0.184696	0.149395	0.216352	1.20285	0.897521	1.61206
life time smoking	Hip OA	Inverse variance weighted	105	0.503275	0.130975	0.000121779	1.65413	1.27962	2.13825
life time smoking	Hip OA	Simple mode	105	0.175206	0.39961	0.661974	1.19149	0.544423	2.60763
life time smoking	Hip OA	Weighted mode	105	-0.0210334	0.352028	0.95247	0.979186	0.491148
life time smoking	Knee/Hip OA	MR Egger	110	-0.0398375	0.402976	0.921434	0.960946	0.436193	2.11699
life time smoking	Knee/Hip OA	Weighted median	110	0.540966	0.127599	2.23954e-05	1.71766	1.33759	2.20573
life time smoking	Knee/Hip OA	Inverse variance weighted	110	0.709602	0.105782	1.97085e-11	2.03318	1.65247	2.50161
life time smoking	Knee/Hip OA	Simple mode	110	0.271216	0.419414	0.519215	1.31156	0.576468	2.98401
life time smoking	Knee/Hip OA	Weighted mode	110	0.0781599	0.348531	0.822979	1.0813	0.546095	2.14102

## Sheet: Supplementary Table 7
Supplementary Table 7. Replication heterogeneity test.
Exposure	Outcome	Methods	Q	Q_df	Q_pval
Age of initiation	Knee OA	MR Egger	3.77115	3	0.287259
Age of initiation	Knee OA	Inverse variance weighted	5.37042	4	0.251357
Age of initiation	Hip OA	MR Egger	1.72064	3	0.632354
Age of initiation	Hip OA	Inverse variance weighted	1.97431	4	0.740484
Age of initiation	Knee/Hip OA	MR Egger	0.978537	3	0.806445
Age of initiation	Knee/Hip OA	Inverse variance weighted	2.43232	4	0.656794
Cigaretter per day	Knee OA	MR Egger	34.3741	18	0.0113203
Cigaretter per day	Knee OA	Inverse variance weighted	47.2797	19	0.000325696
Cigaretter per day	Hip OA	MR Egger	19.141	18	0.383189
Cigaretter per day	Hip OA	Inverse variance weighted	24.7145	19	0.170157
Cigaretter per day	Knee/Hip OA	MR Egger	38.9382	18	0.00290461
Cigaretter per day	Knee/Hip OA	Inverse variance weighted	54.7875	19	2.50505e-05
smoking initiation	Knee OA	MR Egger	150.366	71	1.23695e-07
smoking initiation	Knee OA	Inverse variance weighted	150.421	72	1.80055e-07
smoking initiation	Hip OA	MR Egger	93.7952	71	0.0363848
smoking initiation	Hip OA	Inverse variance weighted	94.1198	72	0.0412109
smoking initiation	Knee/Hip OA	MR Egger	165.059	71	1.85934e-09
smoking initiation	Knee/Hip OA	Inverse variance weighted	165.205	72	2.75348e-09
smoking cessation	Knee OA	MR Egger	7.06776	4	0.13235
smoking cessation	Knee OA	Inverse variance weighted	9.19467	5	0.101547
smoking cessation	Hip OA	MR Egger	9.48113	4	0.0501364
smoking cessation	Hip OA	Inverse variance weighted	10.7886	5	0.0557363
smoking cessation	Knee/Hip OA	MR Egger	17.5845	4	0.0014875
smoking cessation	Knee/Hip OA	Inverse variance weighted	17.6189	5	0.00346398
life time smoking	Knee OA	MR Egger	211.215	108	1.13536e-08
life time smoking	Knee OA	Inverse variance weighted	219.777	109	1.79392e-09
life time smoking	Hip OA	MR Egger	128.683	108	0.0851835
life time smoking	Hip OA	Inverse variance weighted	130.172	109	0.0815236
life time smoking	Knee/Hip OA	MR Egger	194.493	108	6.66954e-07
life time smoking	Knee/Hip OA	Inverse variance weighted	201.171	109	1.88749e-07

## Sheet: Supplementary Table 8
Supplementary Table 8. Replication level pleiotropy and PRESSO test.
Exposure	Outcome	Egger_intercept	Se	Pval	Presso-test	Presso-pval
Age of initiation	Knee OA	-0.0187149	0.0165922	0.341407	11.9533	0.204
Age of initiation	Hip OA	-0.0093266	0.0185179	0.649162	6.44101	0.573
Age of initiation	Knee/Hip OA	-0.0145835	0.0120952	0.314345	10.1069	0.319
Cigaretter per day	Knee OA	0.0148119	0.00569772	0.0181137	58.0022	0.312
Cigaretter per day	Hip OA	0.0122027	0.00533016	0.0343586	30.7393	0.249
Cigaretter per day	Knee/Hip OA	0.0134379	0.00496453	0.0144419	67.6447	0.304
smoking initiation	Knee OA	0.0014494	0.00901543	0.872732	180.151	0.81
smoking initiation	Hip OA	0.00443768	0.00895142	0.621601	120.069	0.58
smoking initiation	Knee/Hip OA	0.00193911	0.00773696	0.802824	198.116	0.758
smoking cessation	Knee OA	-0.0142953	0.0261154	0.61322	20.0865	0.051
smoking cessation	Hip OA	0.0230613	0.0310505	0.498909	18.7071	0.081
smoking cessation	Knee/Hip OA	0.0024405	0.0275897	0.933765	28.9809	0.197
life time smoking	Knee OA	0.0111883	0.00534709	0.0387446	249.96	0.741
life time smoking	Hip OA	0.00583734	0.00522087	0.266015	153.545	0.744
life time smoking	Knee/Hip OA	0.00807546	0.00419369	0.0567809	229.956	0.628
